# Supplementary material for: Novel Organoselenium Redox Modulators with Potential Anticancer, Antimicrobial, and Antioxidant Activities
Source: Antioxidants (Basel). 2022 Jun 23;11(7):1231. doi: 10.3390/antiox11071231 (PMC9312238; doi:10.3390/antiox11071231)
Supplement: Supplementary file 1 [file antioxidants-11-01231-s001.zip]

Archive with 1 entries (1 files):
- antioxidants-1742994-supplementary.pdf
